# Supplementary material for: Medical prescribing and antibiotic resistance: A game-theoretic analysis of a potentially catastrophic social dilemma
Source: PLoS One. 2019 Apr 19;14(4):e0215480. doi: 10.1371/journal.pone.0215480 (PMC6474592; doi:10.1371/journal.pone.0215480)
Supplement: S1 Table — (XLSX) [file pone.0215480.s001.xlsx]

## Sheet: Sheet1
S1 Table for Fig 1. The following values were used to build the graph in Fig 1.
		p	Payoff for T strategy	Payoff for U strategy
		0	0	-0.5
		0.1	-0.05	-0.5
		0.2	-0.1	-0.5
		0.3	-0.15	-0.5
		0.4	-0.2	-0.5
		0.5	-0.25	-0.5
		0.6	-0.3	-0.5
		0.7	-0.35	-0.5
		0.8	-0.4	-0.5
		0.9	-0.45	-0.5
		1	-0.5	-0.5
